# Supplementary material for: Diverse Biological Activity of Benzofuroxan/Sterically Hindered Phenols Hybrids
Source: Pharmaceuticals (Basel). 2023 Mar 28;16(4):499. doi: 10.3390/ph16040499 (PMC10145285; doi:10.3390/ph16040499)
Supplement: Supplementary file 1 [file pharmaceuticals-16-00499-s001.zip]

Archive with 1 entries (1 files):
- pharmaceuticals-2268981-supplementary.pdf
